# Supplementary material for: Synthesis of Straw-Based Hydrothermal Carbonation Carbon and Its Photocatalytic Removal of Cr(VI) and Microcystin-LR
Source: Molecules. 2025 Nov 14;30(22):4399. doi: 10.3390/molecules30224399 (PMC12655307; doi:10.3390/molecules30224399)
Supplement: Supplementary file 1 [file molecules-30-04399-s001.zip]

Archive with 1 entries (1 files):
- molecules-3965519-supplementary.docx
